# Supplementary material for: Regulatory mechanisms leading to differential Acyl-CoA synthetase 4 expression in breast cancer cells
Source: Sci Rep. 2019 Jul 16;9:10324. doi: 10.1038/s41598-019-46776-7 (PMC6635356; doi:10.1038/s41598-019-46776-7)
Supplement: Supplementary file 1 — Dataset 1 [file 41598_2019_46776_MOESM1_ESM.xls]

## Sheet: Hoja1
Supplementary table S1. In silico analysis of the human ACSL4 promoter sequence with MatInspector software.
Family	Matrix	Start	End	Strand	Matrix sim.	Core sim.	Sequence
V$ABDB	V$HOXC13.01	-1670	-1654	+	0.915	1	gaccgacaaTAAAggaa
V$IRFF	V$ISRE.01	-1670	-1646	+	0.88	1	gaccgacaataaagGAAActggcaa
V$SORY	V$SOX5.01	-1670	-1648	+	0.873	1	gaccgaCAATaaaggaaactggc
V$CDXF	V$CDX2.03	-1669	-1651	-	0.988	1	agtttcctTTATtgtcggt
V$ETSF	V$ERG.02	-1665	-1645	+	0.955	1	acaataaaGGAAactggcaaa
V$NKXH	V$NKX31.02	-1651	-1633	+	0.828	1	tggcaaaaGTACtctttaa
V$NKXH	V$NKX31.02	-1650	-1632	-	0.836	1	attaaagaGTACttttgcc
V$RUSH	V$SMARCA3.02	-1648	-1638	-	1	1	gagtACTTttg
V$ARID	V$BRIGHT.01	-1647	-1627	-	0.953	1	ttgtaATTAaagagtactttt
V$HOMF	V$HHEX.01	-1646	-1628	+	0.986	1	aaagtactcttTAATtaca
V$CART	V$S8.01	-1645	-1625	-	0.997	1	acttgTAATtaaagagtactt
V$RU49	V$RU49.01	-1645	-1639	+	0.989	1	aAGTAct
V$ATBF	V$ATBF1.01	-1644	-1628	+	0.817	1	agtactctttAATTaca
V$DLXF	V$DLX1.01	-1644	-1626	+	0.982	1	agtactctttAATTacaag
V$LHXF	V$LMX1A.01	-1644	-1622	+	0.908	1	agtactctttAATTacaagttct
V$PDX1	V$IPF1.01	-1644	-1626	+	0.909	1	agtactcttTAATtacaag
V$CDXF	V$CDX1.02	-1643	-1625	+	0.849	0.864	gtactctTTAAttacaagt
V$HOXF	V$HOXA3.02	-1643	-1625	-	0.966	1	acttgtaATTAaagagtac
V$LHXF	V$LMX1A.01	-1643	-1621	-	0.9	1	aagaacttgtAATTaaagagtac
V$BRNF	V$BRN2.04	-1642	-1624	+	0.886	1	tactcttTAATtacaagtt
V$HBOX	V$VAX1.01	-1642	-1624	-	0.933	1	aacttgtAATTaaagagta
V$HOMF	V$MSX.01	-1642	-1624	+	0.983	1	tactcttTAATtacaagtt
V$PIT1	V$PIT1.02	-1642	-1628	-	0.814	1	tgtaaTTAAagagta
V$ABDB	V$HOXC9.01	-1641	-1625	-	0.899	1	acttgtaaTTAAagagt
V$BRNF	V$BRN3.02	-1641	-1623	-	0.913	1	gaacttgTAATtaaagagt
V$HBOX	V$VAX2.01	-1641	-1623	+	0.93	1	actctttaATTAcaagttc
V$HOMF	V$BSX.01	-1641	-1623	-	0.955	1	gaacttgtAATTaaagagt
V$OCT1	V$OCT1.03	-1641	-1627	+	0.929	1	actctttaATTAcaa
V$PIT1	V$PIT1.02	-1641	-1627	+	0.819	1	actctTTAAttacaa
V$CART	V$S8.01	-1640	-1620	+	0.992	1	ctcttTAATtacaagttcttt
V$FKHD	V$FREAC3.01	-1640	-1624	-	0.84	1	aacttGTAAttaaagag
V$HOXF	V$HOXC8.01	-1640	-1622	+	0.982	1	ctctttaATTAcaagttct
V$NKX1	V$NKX12.01	-1640	-1624	+	0.882	1	ctctttAATTacaagtt
V$NKX6	V$NKX61.01	-1640	-1626	+	1	1	ctctTTAAttacaag
V$PAXH	V$PAX4.02	-1640	-1626	-	0.893	1	cttgtAATTaaagag
V$DLXF	V$DLX1.01	-1639	-1621	-	0.988	1	aagaacttgtAATTaaaga
V$NKX6	V$NKX63.01	-1639	-1625	-	0.855	1	acttgTAATtaaaga
V$PAXH	V$PAX4.02	-1639	-1625	+	0.897	1	tctttAATTacaagt
V$PDX1	V$IPF1.01	-1639	-1621	-	0.906	1	aagaacttgTAATtaaaga
V$OCT1	V$OCT1.03	-1638	-1624	-	0.907	1	aacttgtaATTAaag
V$ATBF	V$ATBF1.01	-1637	-1621	-	0.806	1	aagaacttgtAATTaaa
V$IRFF	V$IRF7.01	-1633	-1609	-	0.889	1	atgaagatGAAAaagaacttgtaat
V$RUSH	V$SMARCA3.02	-1631	-1621	-	0.986	1	aagaACTTgta
V$IRFF	V$IRF7.01	-1627	-1603	-	0.867	0.821	tgctggatGAAGatgaaaaagaact
V$OCT1	V$OCT1.04	-1626	-1612	-	0.811	0.808	aaGATGaaaaagaac
V$EVI1	V$MEL1.03	-1623	-1607	-	0.973	1	ggatgaaGATGaaaaag
V$GFI1	V$GFI1.02	-1606	-1592	-	0.956	1	ataAATCagtgtgct
O$VTBP	O$MTATA.01	-1604	-1588	-	0.844	1	gcacaTAAAtcagtgtg
V$HOXC	V$HOXC9.02	-1603	-1587	+	0.981	1	acactgaTTTAtgtgct
V$PAX5	V$PAX5.04	-1601	-1573	-	0.922	0.96	tacaaacccAGTGtagcacataaatcagt
V$DMRT	V$DMRT4.01	-1596	-1576	+	0.816	1	tttatgtgcTACActgggttt
V$GATA	V$GATA3.02	-1574	-1562	-	0.958	1	tatAGATataata
V$SORY	V$SRY.02	-1572	-1550	-	0.883	1	gtggaATTAaaatatagatataa
V$BRNF	V$BRN2.03	-1571	-1553	+	0.925	1	tatatctatATTTtaattc
V$ARID	V$BRIGHT.01	-1570	-1550	-	0.94	1	gtggaATTAaaatatagatat
V$HOMF	V$HHEX.01	-1569	-1551	+	0.974	1	tatctatatttTAATtcca
V$BRNF	V$TST1.01	-1568	-1550	-	0.909	1	gtggaATTAaaatatagat
V$DLXF	V$DLX3.01	-1567	-1549	+	0.916	1	tctatatttTAATtccaca
V$HOXF	V$HOXB8.01	-1566	-1548	-	0.895	1	ttgtggaATTAaaatatag
V$HOMF	V$MSX.01	-1565	-1547	+	0.977	1	tatatttTAATtccacaac
V$OCT1	V$OCT1.06	-1565	-1551	+	0.904	1	tatattttAATTcca
V$ABDB	V$HOXC9.01	-1564	-1548	-	0.83	1	ttgtggaaTTAAaatat
V$CART	V$XVENT2.01	-1563	-1543	+	0.822	1	tatttTAATtccacaactaga
V$NKX6	V$NKX61.01	-1563	-1549	+	0.954	1	tattTTAAttccaca
V$CEBP	V$CEBPD.01	-1558	-1544	-	0.978	1	ctagtTGTGgaatta
V$HNF1	V$HNF1.01	-1551	-1535	-	0.811	1	aGTTAgtgtctagttgt
V$PLZF	V$PLZF.02	-1543	-1529	-	0.872	0.889	caaTAAAgttagtgt
V$CDXF	V$CDX2.03	-1542	-1524	+	0.983	1	cactaactTTATtgagaac
V$ABDB	V$HOXC13.01	-1539	-1523	-	0.954	1	tgttctcaaTAAAgtta
V$GREF	V$PRE.01	-1530	-1512	-	0.843	1	atgaatatcgcTGTTctca
V$SORY	V$HBP1.01	-1525	-1503	-	0.867	1	attgaagaAATGaatatcgctgt
V$IRFF	V$IRF7.01	-1516	-1492	-	0.877	1	acacaaatGAAAttgaagaaatgaa
V$PRDF	V$BLIMP1.01	-1511	-1493	-	0.844	1	cacaaatGAAAttgaagaa
V$SORY	V$SOX3.01	-1511	-1489	-	0.957	1	ttaacaCAAAtgaaattgaagaa
V$IRFF	V$ISGF3G.01	-1510	-1486	-	0.822	1	gggttaacacaaatGAAAttgaaga
O$INRE	O$DINR.01	-1503	-1493	+	0.988	0.969	ttTCATttgtg
V$BHLH	V$MESP1_2.01	-1503	-1491	-	0.918	0.893	aacaCAAAtgaaa
V$HNF1	V$HNF1.04	-1501	-1485	+	0.912	1	tcatttgtGTTAaccca
V$FKHD	V$XFD3.01	-1499	-1483	-	0.879	1	gttgggttAACAcaaat
V$HNF1	V$HNF1.04	-1496	-1480	-	0.908	1	acagttggGTTAacaca
V$MYBL	V$MYBL1.02	-1495	-1475	+	0.884	1	gtgttaacccAACTgtaggtg
V$PLZF	V$PLZF.01	-1490	-1476	-	0.904	1	accTACAgttgggtt
V$XBBF	V$RFX4.02	-1465	-1447	+	0.995	1	tgtacatcataGTTAccca
V$OCT1	V$OCT1.05	-1463	-1449	+	0.916	0.95	taCATCatagttacc
V$HNF1	V$TCF2.01	-1462	-1446	+	0.86	1	acatcataGTTAcccag
V$XBBF	V$RFX1.01	-1457	-1439	-	0.897	0.945	taattcactggGTAActat
V$CAAT	V$CAAT.01	-1453	-1439	+	0.901	0.847	ttacCCAGtgaatta
V$HOXF	V$HOXC6.01	-1452	-1434	-	0.853	1	gtacgtAATTcactgggta
V$NKXH	V$NKX25.02	-1452	-1434	-	0.91	1	gtacgTAATtcactgggta
V$HOXF	V$HOXC6.01	-1449	-1431	+	0.857	1	ccagtgAATTacgtacctg
V$CREB	V$E4BP4.01	-1448	-1428	-	0.845	1	tgtcaggtacGTAAttcactg
V$BRNF	V$BRN4.01	-1446	-1428	-	0.9	1	tgtcaggtacgTAATtcac
V$PARF	V$TEF_HLF.01	-1446	-1430	+	0.832	1	gtgaaTTACgtacctga
V$PARF	V$VBP.01	-1445	-1429	-	0.898	1	gtcaggtacGTAAttca
V$GMEB	V$GMEB2.01	-1440	-1426	+	0.845	1	tACGTacctgacata
V$ZFHX	V$AREB6.01	-1440	-1428	+	0.941	1	tacgtACCTgaca
V$NR2F	V$PNR.01	-1438	-1414	-	0.834	0.805	aataagcaaTCATatgtcaggtacg
V$BHLH	V$MESP1_2.01	-1433	-1421	+	0.917	1	ctgaCATAtgatt
V$BHLH	V$MESP1_2.01	-1432	-1420	-	0.969	1	caatCATAtgtca
V$RUSH	V$SMARCA3.01	-1432	-1422	+	0.965	0.96	tgACATatgat
V$HOXC	V$PBX1.01	-1429	-1413	+	0.814	1	catatGATTgcttattt
V$HEAT	V$HSF1.01	-1423	-1399	-	0.847	1	tgttttaataccAGAAataagcaat
V$ABDB	V$HOXB9.01	-1413	-1397	+	0.904	1	tctggtatTAAAacaag
V$CDXF	V$CDX1.01	-1413	-1395	-	0.945	1	atcttgtTTTAataccaga
V$NKX6	V$NKX61.01	-1413	-1399	-	0.91	1	tgttTTAAtaccaga
V$HOMF	V$HHEX.01	-1411	-1393	-	0.968	1	aaatcttgtttTAATacca
V$FKHD	V$FOXP1_ES.01	-1409	-1393	+	1	1	gtattaaAACAagattt
V$EVI1	V$EVI1.06	-1404	-1388	+	0.854	1	aaaacaAGATttcataa
V$PARF	V$DBP.01	-1399	-1383	-	0.869	1	ttattTTATgaaatctt
V$ABDB	V$HOXD10.01	-1398	-1382	+	0.928	1	agatttcaTAAAataaa
V$CDXF	V$CDX1.01	-1398	-1380	-	0.979	1	tgtttatTTTAtgaaatct
V$CEBP	V$CEBPB.01	-1398	-1384	-	0.975	1	tattttatGAAAtct
O$VTBP	O$VTATA.02	-1395	-1379	+	0.9	1	tttcaTAAAataaacat
V$FAST	V$FAST1.01	-1391	-1375	-	0.872	1	tgtcatgttTATTttat
V$FKHD	V$FREAC7.01	-1391	-1375	+	0.989	1	ataaaaTAAAcatgaca
V$STEM	V$OSNT.01	-1389	-1371	+	0.852	0.815	aaaataaACATgacaatta
V$CART	V$S8.01	-1386	-1366	-	0.995	1	gagttTAATtgtcatgtttat
V$DLXF	V$DLX2.01	-1385	-1367	+	0.924	1	taaacatgacAATTaaact
V$NKXH	V$NKX25.02	-1384	-1366	-	0.903	1	gagttTAATtgtcatgttt
V$HBOX	V$VAX1.01	-1383	-1365	-	0.843	1	cgagtttAATTgtcatgtt
V$HOMF	V$BSX.01	-1383	-1365	+	0.953	1	aacatgacAATTaaactcg
V$OCT1	V$OCT1.05	-1383	-1369	+	0.958	1	aaCATGacaattaaa
V$BCDF	V$PCE1.01	-1382	-1366	-	0.921	1	gagttTAATtgtcatgt
V$HBOX	V$VAX1.01	-1382	-1364	+	0.857	1	acatgacAATTaaactcgt
V$HOMF	V$MSX.01	-1382	-1364	-	0.995	1	acgagttTAATtgtcatgt
V$SORY	V$SOX15.01	-1382	-1360	+	0.892	1	acatgACAAttaaactcgttgtt
V$ABDB	V$HOXA9.02	-1381	-1365	+	0.852	0.922	catgacaaTTAAactcg
V$HOXF	V$HOXA3.02	-1381	-1363	+	0.845	1	catgacaATTAaactcgtt
V$DLXF	V$DLX1.01	-1380	-1362	-	0.934	1	caacgagtttAATTgtcat
V$NKX6	V$NKX61.02	-1380	-1366	-	0.941	1	gagtTTAAttgtcat
V$ARID	V$BRIGHT.01	-1379	-1359	+	0.938	1	tgacaATTAaactcgttgttt
V$HBOX	V$EN1.01	-1379	-1361	-	0.864	1	acaacgagTTTAattgtca
V$HOMF	V$HHEX.01	-1378	-1360	-	0.988	1	aacaacgagttTAATtgtc
V$CHRF	V$CHR.01	-1364	-1352	+	0.943	1	ttgtTTGAagtac
V$NKXH	V$NKX29.01	-1363	-1345	+	0.912	1	tgtttgaaGTACtgaactt
V$NKXH	V$NKX29.01	-1362	-1344	-	0.897	1	aaagttcaGTACttcaaac
V$NR2F	V$HNF4G.01	-1357	-1333	-	0.97	1	gattgacctacAAAGttcagtactt
V$RU49	V$RU49.01	-1357	-1351	+	0.989	1	aAGTAct
V$RU49	V$RU49.01	-1356	-1350	-	0.983	1	cAGTAct
V$RXRF	V$THRA.01	-1356	-1332	+	0.826	1	agtactgaactttgtAGGTcaatct
V$MYT1	V$MYT1.02	-1354	-1342	-	0.89	1	acaAAGTtcagta
V$PERO	V$PPARG.03	-1354	-1332	-	0.844	1	agattgacctacAAAGttcagta
V$RORA	V$RORA1.01	-1349	-1325	+	0.952	1	aactttgtaGGTCaatcttgaaaaa
V$ETSF	V$PEA3.01	-1332	-1312	+	0.966	1	ttgaaaaAGGAagctacatga
V$ARID	V$ARID5A.01	-1312	-1292	-	0.969	1	tataaATATtgctaagacagt
V$MEF2	V$SL1.01	-1306	-1284	-	0.91	1	aatatacCTATaaatattgctaa
O$VTBP	O$VTATA.01	-1305	-1289	-	0.949	1	acctaTAAAtattgcta
V$ARID	V$ARID5A.01	-1305	-1285	+	0.962	1	tagcaATATttataggtatat
V$CDXF	V$CDX2.03	-1304	-1286	+	0.931	1	agcaatatTTATaggtata
V$FKHD	V$XFD1.01	-1304	-1288	-	0.921	1	tacctaTAAAtattgct
O$PTBP	O$PTATA.02	-1302	-1288	-	0.982	1	taccTATAaatattg
V$SATB	V$SATB1.01	-1295	-1281	-	0.96	1	tatAATAtacctata
V$CREB	V$E4BP4.01	-1289	-1269	+	0.84	1	tatattatatGTAAgtgggtg
V$PARF	V$VBP.01	-1288	-1272	+	0.88	1	atattatatGTAAgtgg
V$RUSH	V$SMARCA3.01	-1286	-1276	-	0.972	0.96	ttACATataat
O$VTBP	O$ATATA.01	-1285	-1269	+	0.881	1	ttatatgTAAGtgggtg
V$HOMF	V$HMX3.01	-1285	-1267	+	0.94	1	ttatatgtAAGTgggtggg
V$NKXH	V$NKX32.01	-1283	-1265	+	0.976	1	atatgtaAGTGggtgggtt
V$KLFS	V$KLF2.01	-1278	-1262	+	0.991	1	taagtGGGTgggtttct
V$KLFS	V$BKLF.01	-1276	-1260	+	0.954	1	agtGGGTgggtttcttg
V$SAL2	V$SALL2.01	-1275	-1265	+	0.99	1	gtggGTGGgtt
V$SPZ1	V$SPZ1.01	-1273	-1263	+	0.951	0.896	gGGTGggtttc
V$AIRE	V$AIRE.02	-1272	-1258	+	0.801	1	ggtgggtttcTTGGa
V$STAT	V$STAT5A.01	-1271	-1253	-	0.996	1	caatTTCCaagaaacccac
V$BCL6	V$BCL6.04	-1270	-1254	-	0.924	1	aatTTCCaagaaaccca
V$STAT	V$STAT5.01	-1269	-1251	+	0.956	1	gggtTTCTtggaaattgaa
V$IRFF	V$IRF7.01	-1267	-1243	+	0.884	1	gtttcttgGAAAttgaattggtaat
V$NFAT	V$NFAT5.01	-1264	-1246	+	0.87	1	tcttGGAAattgaattggt
V$CLOX	V$CDP.02	-1263	-1241	-	0.941	1	atattacCAATtcaatttccaag
V$HNF6	V$HNF6.01	-1260	-1244	-	0.882	1	ttaccaatTCAAtttcc
V$LHXF	V$ISL1.01	-1255	-1233	+	0.825	1	ttgaattggTAATatggctttag
V$ARID	V$ARID5A.01	-1249	-1229	+	0.891	1	tggtaATATggctttagagta
V$RBP2	V$PLU1_JARID1B.01	-1211	-1203	-	0.975	1	GCACagagc
V$HNF1	V$TCF2.01	-1200	-1184	-	0.803	1	taaaagtgGTTAgctga
V$HAML	V$AML3.01	-1199	-1185	-	0.852	1	aaaaGTGGttagctg
V$NKXH	V$NKX25.04	-1199	-1181	-	0.855	1	cactaaaAGTGgttagctg
V$HOMF	V$HMX3.01	-1197	-1179	-	0.893	1	gacactaaAAGTggttagc
V$CDXF	V$CDX2.01	-1194	-1176	+	0.847	1	aaccactTTTAgtgtcacc
V$EBOX	V$USF.04	-1184	-1168	+	0.933	0.83	agtgtCACCtgggctgc
V$XBBF	V$XBOX.01	-1183	-1165	+	0.934	0.875	gtgtcacctGGGCtgctta
V$BRN5	V$BRN5.04	-1176	-1154	+	0.888	1	ctgggctgcttATTAaaaattca
V$BRNF	V$BRN3.03	-1173	-1155	-	0.849	1	gaattttTAATaagcagcc
V$HOXF	V$HOXA3.02	-1172	-1154	+	0.844	1	gctgcttATTAaaaattca
V$NKX6	V$NKX61.01	-1171	-1157	-	0.915	1	atttTTAAtaagcag
V$HOMF	V$HHEX.01	-1169	-1151	-	0.983	1	atttgaattttTAATaagc
V$BRNF	V$BRN2.01	-1168	-1150	+	0.893	0.967	ctTATTaaaaattcaaatt
V$CHRF	V$CHR.01	-1161	-1149	-	0.977	1	aaatTTGAatttt
V$EVI1	V$EVI1.02	-1157	-1141	-	0.852	1	gggatAAGAaatttgaa
V$GATA	V$GATA2.01	-1151	-1139	-	0.96	1	taggGATAagaaa
V$CP2F	V$CP2.01	-1150	-1132	-	0.9	1	atCTGGgtagggataagaa
V$GATA	V$GATA2.02	-1138	-1126	+	0.91	0.853	cccaGATCagaat
V$FKHD	V$FHXB.01	-1130	-1114	+	0.87	0.818	agaatcAAAAtacctgg
V$HMTB	V$MTBF.01	-1124	-1116	-	0.949	1	aggtATTTt
V$GLIF	V$ZIC2.01	-1084	-1068	+	0.92	1	acaagcaCCCCagataa
V$ZF02	V$ZNF300.01	-1084	-1062	+	0.994	1	acaagcaCCCCagataattgtga
V$HBOX	V$GSH1.01	-1080	-1062	+	0.873	1	gcaccccagaTAATtgtga
V$DLXF	V$DLX1.01	-1079	-1061	+	0.934	1	caccccagatAATTgtgat
V$HOMF	V$BARX2.01	-1077	-1059	+	0.98	1	ccccagaTAATtgtgatgc
V$GATA	V$GATA1.03	-1076	-1064	+	0.966	1	cccaGATAattgt
V$BCDF	V$PCE1.01	-1075	-1059	+	0.895	1	ccagaTAATtgtgatgc
V$CART	V$S8.01	-1075	-1055	+	0.995	1	ccagaTAATtgtgatgcacac
V$HOXF	V$HOX1-3.01	-1075	-1057	+	0.835	1	ccagaTAATtgtgatgcac
V$NKXH	V$NKX25.02	-1075	-1057	+	0.907	1	ccagaTAATtgtgatgcac
V$DLXF	V$DLX2.01	-1074	-1056	-	0.933	1	tgtgcatcacAATTatctg
V$LTSM	V$LTSM.02	-1073	-1059	-	0.937	0.863	gcatcacaatTATCt
V$OCT1	V$OCT1.05	-1072	-1058	-	0.938	0.95	tgCATCacaattatc
V$STEM	V$OCT3_4.02	-1070	-1052	-	0.974	1	tcagtgtGCATcacaatta
V$HESF	V$DEC2.01	-1033	-1019	-	0.966	0.871	ttaccaCCTGagatt
O$VTBP	O$VTATA.01	-1021	-1005	-	0.969	1	atataTAAAatgcctta
O$VTBP	O$VTATA.01	-1019	-1003	-	0.91	0.892	gtataTATAaaatgcct
O$VTBP	O$VTATA.01	-1017	-1001	-	0.905	0.892	atgtaTATAtaaaatgc
O$PTBP	O$PTATA.02	-1016	-1002	-	0.906	1	tgtaTATAtaaaatg
O$YTBP	O$SPT15.01	-1016	-1000	+	0.887	1	cattttaTATAtacata
O$PTBP	O$PTATA.02	-1015	-1001	+	0.943	1	atttTATAtatacat
O$YTBP	O$SPT15.01	-1015	-999	-	0.918	1	atatgtaTATAtaaaat
O$PTBP	O$PTATA.02	-1014	-1000	-	0.927	1	tatgTATAtataaaa
O$PTBP	O$PTATA.01	-1013	-999	+	0.898	1	tttaTATAtacatat
O$YTBP	O$SPT15.01	-1013	-997	-	0.847	1	atatatgTATAtataaa
V$PIT1	V$PIT1.01	-1013	-999	+	0.954	0.855	tttatATATacatat
O$PTBP	O$PTATA.01	-1011	-997	+	0.886	1	tataTATAcatatat
O$YTBP	O$SPT15.01	-1008	-992	+	0.922	1	atatacaTATAtatata
O$YTBP	O$SPT15.01	-1007	-991	-	0.849	1	gtatataTATAtgtata
O$YTBP	O$SPT15.01	-1006	-990	+	0.953	1	atacataTATAtataca
O$PTBP	O$PTATA.02	-1005	-991	+	0.935	1	tacaTATAtatatac
O$VTBP	O$VTATA.01	-1005	-989	-	0.904	0.892	gtgtaTATAtatatgta
O$YTBP	O$SPT15.01	-1005	-989	-	0.92	1	gtgtataTATAtatgta
O$PTBP	O$PTATA.02	-1004	-990	-	0.931	1	tgtaTATAtatatgt
O$YTBP	O$SPT15.01	-1004	-988	+	0.91	1	acatataTATAtacaca
O$PTBP	O$PTATA.02	-1003	-989	+	0.943	1	cataTATAtatacac
O$YTBP	O$SPT15.01	-1003	-987	-	0.924	1	gtgtgtaTATAtatatg
O$PTBP	O$PTATA.02	-1002	-988	-	0.929	1	tgtgTATAtatatat
O$VTBP	O$VTATA.01	-1002	-986	+	0.902	0.892	atataTATAtacacaca
V$GREF	V$ARE.03	-983	-965	-	0.894	0.869	gaattaccatttGTGCttg
V$GREF	V$GRE.02	-983	-965	+	0.844	0.89	caaGCACaaatggtaattc
V$SORY	V$SOX3.01	-983	-961	+	0.949	1	caagcaCAAAtggtaattctatg
V$BRNF	V$TST1.01	-980	-962	-	0.934	1	atagaATTAccatttgtgc
V$RUSH	V$SMARCA3.01	-979	-969	-	0.999	1	taCCATttgtg
V$OCT1	V$OCT1.06	-977	-963	+	0.928	1	caaatggtAATTcta
V$NFAT	V$NFATC1.01	-969	-951	+	0.81	1	aattctATGGgaaaatgga
V$YY1F	V$YY2.01	-968	-946	-	0.972	1	tgatttCCATtttcccatagaat
V$IRFF	V$IRF4.01	-966	-942	+	0.969	1	tctatgggaaaatgGAAAtcagcaa
V$RBPF	V$RBPJK.02	-966	-954	+	0.96	1	tctaTGGGaaaat
V$ETSF	V$SPIB.01	-961	-941	+	0.897	1	gggaaaatGGAAatcagcaag
V$AP1R	V$MAFK.01	-958	-936	+	0.84	1	aaaatggaaatcAGCAagtgaag
V$OCT1	V$OCT1.04	-958	-944	+	0.921	0.846	aaAATGgaaatcagc
V$HIFF	V$ARNTL.01	-945	-929	+	0.89	0.87	gcaagtgaAGTGaaatg
V$OCT1	V$OCT1.05	-941	-927	-	0.909	0.9	gaCATTtcacttcac
V$PRDF	V$PRDM1.01	-941	-923	+	0.87	1	gtgaagtGAAAtgtcaatt
V$TALE	V$TGIF.01	-938	-922	+	1	1	aagtgaaatGTCAatta
V$CART	V$S8.01	-937	-917	-	1	1	gatggTAATtgacatttcact
V$DLXF	V$DLX5.01	-936	-918	+	0.951	1	gtgaaatgtcAATTaccat
V$HOXF	V$HOXA3.01	-935	-917	-	0.868	1	gatggTAATtgacatttca
V$LHXF	V$ISL1.01	-935	-913	-	0.826	1	tcctgatggTAATtgacatttca
V$HBOX	V$VAX1.01	-934	-916	-	0.879	1	tgatggtAATTgacatttc
V$HOMF	V$BSX.01	-934	-916	+	0.978	1	gaaatgtcAATTaccatca
V$OCT1	V$OCT1.06	-934	-920	+	0.871	1	gaaatgtcAATTacc
V$BCDF	V$PCE1.01	-933	-917	-	0.94	1	gatggTAATtgacattt
V$HBOX	V$VAX1.01	-933	-915	+	0.863	1	aaatgtcAATTaccatcag
V$HOMF	V$BSX.01	-933	-915	-	0.985	1	ctgatggtAATTgacattt
V$DLXF	V$DLX3.02	-931	-913	-	0.948	1	tcctgatggTAATtgacat
V$OCT1	V$OCT1.06	-929	-915	-	0.915	1	ctgatggtAATTgac
V$ETSF	V$ETV1.02	-917	-897	+	0.992	1	caggaacaGGAAgctagttca
V$GREF	V$ARE.02	-917	-899	-	0.925	1	aactagcttcctGTTCctg
V$HOXF	V$HOX1-3.01	-904	-886	-	0.857	1	atgcgTAATggtgaactag
V$PAX6	V$PAX6.01	-896	-878	+	0.824	1	ccattACGCatcagggaac
V$ETSF	V$NRF2.01	-884	-864	+	0.87	1	agggaactGGAAgaattcttg
V$HEAT	V$HSF1.01	-878	-854	-	0.845	1	aaataaatctcaAGAAttcttccag
V$ZF03	V$ZNF217.01	-872	-860	+	0.939	1	GAATtcttgagat
V$HOXC	V$HOXC9.02	-867	-851	+	0.953	1	cttgagaTTTAtttttt
V$BRNF	V$BRN2.03	-866	-848	+	0.927	1	ttgagatttATTTttttgg
V$MEF2	V$MEF2.06	-865	-843	-	0.898	1	atcacccaaaaAAATaaatctca
V$HOXC	V$PBX_HOXA9.01	-850	-834	+	0.804	1	tgggTGATatattcttg
V$NF1F	V$NF1.03	-839	-819	-	0.967	1	ggcctgataaactGCCAagaa
V$PAX5	V$PAX2.02	-839	-811	-	0.971	0.962	gcaaatgaggccTGATaaactgccaagaa
V$MYBL	V$MYBL1.02	-838	-818	-	0.86	1	aggcctgataAACTgccaaga
V$GATA	V$GATA.01	-832	-820	-	0.979	1	gcctGATAaactg
V$PCBE	V$PREB.01	-830	-816	+	0.875	1	gtttaTCAGgcctca
V$CART	V$S8.01	-821	-801	-	0.995	1	gaccaTAATtgcaaatgaggc
V$ATBF	V$ATBF1.01	-820	-804	+	0.823	1	cctcatttgcAATTatg
V$DLXF	V$DLX2.01	-820	-802	+	0.935	1	cctcatttgcAATTatggt
V$HOXF	V$HOXB6.01	-819	-801	-	0.844	1	gaccatAATTgcaaatgag
V$NKXH	V$NKX25.02	-819	-801	-	0.98	1	gaccaTAATtgcaaatgag
V$HOMF	V$NOBOX.01	-817	-799	-	0.962	1	cagaccaTAATtgcaaatg
V$HOXF	V$HOXB8.01	-816	-798	+	0.847	1	atttgcaATTAtggtctgt
V$DLXF	V$DLX3.01	-815	-797	-	0.997	1	gacagaccaTAATtgcaaa
V$PLAG	V$PLAG1.01	-802	-780	-	0.908	1	ctGAGGgcttcaaaagggacaga
V$MIZ1	V$MIZ1.01	-790	-780	+	0.972	1	gaagcCCTCag
V$HEAT	V$HSF2.01	-784	-760	-	0.907	1	ttaaaatgccagcGAACtatctgag
V$MYT1	V$MYT1L.01	-781	-769	+	0.945	1	agatAGTTcgctg
V$HICF	V$HIC1.01	-775	-763	-	0.893	1	aaaTGCCagcgaa
V$ARID	V$BRIGHT.01	-774	-754	-	0.938	1	ttaaaATTAaaatgccagcga
V$NF1F	V$NF1.03	-774	-754	-	0.942	1	ttaaaattaaaatGCCAgcga
V$HOMF	V$HHEX.01	-773	-755	+	0.969	1	cgctggcatttTAATttta
V$BRNF	V$TST1.01	-772	-754	-	0.941	1	ttaaaATTAaaatgccagc
V$HBOX	V$GSH1.01	-772	-754	+	0.861	1	gctggcatttTAATtttaa
V$LHXF	V$LHX3.01	-771	-749	+	0.81	1	ctggcattTTAAttttaatagca
V$HBOX	V$EN1.01	-770	-752	-	0.853	0.826	tattaaaaTTAAaatgcca
V$BRNF	V$BRN2.03	-769	-751	+	0.949	1	ggcattttaATTTtaatag
V$HOMF	V$MSX.01	-769	-751	+	0.989	1	ggcatttTAATtttaatag
V$OCT1	V$OCT1.05	-769	-755	+	0.894	0.9	ggCATTttaatttta
V$CART	V$CART1.01	-767	-747	+	0.894	1	catttTAATtttaatagcaat
V$HOMF	V$HHEX.01	-767	-749	+	0.994	1	cattttaatttTAATagca
V$NKX6	V$NKX61.01	-767	-753	+	0.917	1	cattTTAAttttaat
V$MEF2	V$SL1.01	-766	-744	-	0.84	1	gaaattgCTATtaaaattaaaat
V$HOXF	V$HOXB8.01	-764	-746	-	0.873	1	aattgctATTAaaattaaa
V$OCT1	V$OCT1.06	-764	-750	-	0.856	1	gctattaaAATTaaa
V$BRNF	V$BRN2.01	-763	-745	+	0.882	0.933	ttAATTttaatagcaattt
V$HOMF	V$HMX1.01	-763	-745	+	0.821	1	ttaatttTAATagcaattt
V$ABDB	V$HOXC13.01	-762	-746	-	0.944	1	aattgctatTAAAatta
V$NKX6	V$NKX61.01	-761	-747	+	0.923	1	aattTTAAtagcaat
V$OCT1	V$OCT1.02	-749	-735	-	0.85	1	cagATGCaagaaatt
V$HAND	V$TAL1BETAITF2.01	-748	-728	-	0.884	1	gttccaaCAGAtgcaagaaat
V$BZIP	V$CEBPE_ATF4.02	-746	-734	-	0.899	1	acagatGCAAgaa
V$MYOD	V$MYF6.01	-745	-729	-	0.922	1	ttccaACAGatgcaaga
V$NEUR	V$NGN_NEUROD.01	-744	-732	+	0.989	1	cttgCATCtgttg
V$BHLH	V$MESP1_2.01	-743	-731	-	0.925	0.857	ccaaCAGAtgcaa
V$ZF03	V$ZNF217.01	-733	-721	-	0.905	1	GAATgctgttcca
V$RORA	V$REV-ERBA.01	-728	-704	-	0.894	1	ttataagccgGTCAtacgaatgctg
V$HOMF	V$TLX1.01	-723	-705	-	0.895	1	tataagcCGGTcatacgaa
O$VTBP	O$LTATA.01	-718	-702	-	0.847	1	gctTATAagccggtcat
O$VTBP	O$LTATA.01	-711	-695	+	0.827	1	gctTATAagcaatgatc
V$CREB	V$ATF.02	-691	-671	-	0.835	1	gctttgTGACatcttactagc
V$HOXH	V$MEIS1B_HOXA9.01	-691	-677	-	0.822	1	TGACatcttactagc
V$DMRT	V$DMRT4.01	-689	-669	-	0.802	0.8	cagctttgtGACAtcttacta
V$E4FF	V$E4F.01	-685	-673	+	0.836	0.842	aagATGTcacaaa
V$SREB	V$SREBP.01	-674	-660	-	0.921	1	aagTCACcgcagctt
V$HAML	V$AML1.01	-673	-659	+	0.943	0.909	agctGCGGtgacttt
V$NFAT	V$NFAT5.02	-670	-652	-	0.871	1	ataaGGAAaagtcaccgca
V$NFAT	V$NFAT.01	-668	-650	-	0.954	1	tgataaGGAAaagtcaccg
V$GATA	V$GATA.01	-659	-647	-	0.995	1	aactGATAaggaa
V$MYBL	V$MYBL1.02	-657	-637	-	0.879	1	aaaaacccccAACTgataagg
O$INRE	O$DINR.01	-654	-644	+	0.983	1	taTCAGttggg
V$GLIF	V$GLIS2.01	-654	-638	-	0.861	1	aaaaCCCCcaactgata
V$PAX3	V$PAX3.03	-642	-624	-	0.931	1	ggtatCATGgcaaaaaaac
V$SIXF	V$SIX1.01	-633	-619	-	0.931	1	acgatggTATCatgg
V$IRFF	V$ISRE.02	-626	-602	+	0.889	1	accatcgtggaaatGAAAgacaacg
O$INRE	O$DINR.01	-619	-609	-	0.955	0.969	ttTCATttcca
V$BZIP	V$CEBPE_ATF4.02	-580	-568	-	0.913	0.828	actgatGAAAtat
V$AARF	V$AARE.01	-578	-570	+	0.996	1	aTTTCatca
V$MZF1	V$MZF1.01	-559	-549	+	0.992	1	gcGGGGatctt
V$MYBL	V$VMYB.04	-558	-538	+	0.864	1	cggggatcttAACGcagtaag
V$OVOL	V$OVOL1.01	-554	-540	-	0.809	1	tactgcGTTAagatc
V$PLAG	V$PLAG1.01	-540	-518	+	0.885	1	aaGAGGcaagataaacggatgag
V$EVI1	V$EVI1.02	-538	-522	+	0.876	1	gaggcAAGAtaaacgga
V$MYBL	V$VMYB.05	-537	-517	+	0.951	1	aggcaagataAACGgatgaga
V$HOMF	V$HMX2.02	-536	-518	+	0.87	1	ggcaagatAAACggatgag
V$GATA	V$GATA1.03	-535	-523	+	0.958	1	gcaaGATAaacgg
V$EVI1	V$MEL1.02	-530	-514	+	0.993	1	ataaacgGATGagaggc
V$DMTF	V$DMP1.02	-529	-515	+	0.887	1	taaacGGATgagagg
V$PAX5	V$PAX2.02	-521	-493	-	0.931	0.962	ctcctgtaagccTGAActaatgcctctca
V$EVI1	V$EVI1.07	-496	-480	+	0.907	1	ggagcAAGAtgctttta
V$AP1F	V$JUNB.01	-485	-473	+	0.913	1	cttttaGTCAaag
V$LEFF	V$LEF1.02	-484	-468	+	0.948	1	ttttagtCAAAgtgttc
V$EVI1	V$EVI1.06	-472	-456	+	0.836	1	tgttcaAGATagctctc
V$ABDB	V$HOXC13.02	-462	-446	+	0.886	1	agctctctTAAAgagga
V$IRFF	V$IRF4.03	-454	-430	+	0.871	1	taaagaggagcagtGAAAcccaaaa
V$XBBF	V$RFX1.01	-451	-433	+	0.893	0.882	agaggagcagtGAAAccca
V$NKXH	V$NKX25.05	-433	-415	+	0.972	1	aaaaaTGAGtgtcttttga
V$MYOD	V$MYOD.01	-417	-401	+	0.88	1	tgagGGCAgctggaaga
V$MYOD	V$TCFE2A.03	-416	-400	-	0.986	1	atcttcCAGCtgccctc
V$NEUR	V$OLIG2.01	-414	-402	-	0.991	1	cttccaGCTGccc
V$EVI1	V$EVI1.07	-409	-393	+	0.955	1	gctggAAGAtgacccga
V$ETSF	V$SPI1.02	-398	-378	+	0.979	1	acccgaggGGAActtttatcc
V$MAZF	V$MAZ.01	-398	-386	+	0.904	1	acccGAGGggaac
V$NR2F	V$HNF4.02	-396	-372	-	0.822	1	accccaggataAAAGttcccctcgg
V$MZF1	V$MZF1.02	-394	-384	+	0.998	1	gaGGGGaactt
V$MYT1	V$MYT1.02	-393	-381	-	0.886	1	taaAAGTtcccct
O$VTBP	O$VTATA.02	-392	-376	-	0.896	1	caggaTAAAagttcccc
V$RUSH	V$SMARCA3.02	-391	-381	+	0.986	1	gggaACTTtta
V$ZF02	V$ZNF300.01	-388	-366	-	0.994	1	gactccaCCCCaggataaaagtt
V$GATA	V$GATA1.04	-387	-375	-	0.919	1	ccagGATAaaagt
V$KLFS	V$KLF2.01	-380	-364	+	0.981	1	tcctgGGGTggagtcct
V$SAL2	V$SALL2.01	-377	-367	+	0.921	1	tgggGTGGagt
V$BTBF	V$KAISO.01	-369	-359	+	0.986	1	agtcCTGCgaa
V$HESF	V$DEC1.02	-355	-341	-	0.914	0.807	ccctcaCCTGcggct
V$SNAI	V$SCRT2.01	-354	-344	+	0.831	1	gccgCAGGtga
V$ZFHX	V$ZEB1.01	-353	-341	-	0.998	1	ccctcACCTgcgg
V$EBOX	V$MAX.03	-348	-332	-	0.903	1	tggccCACGccctcacc
V$NF1F	V$NF1.04	-348	-328	+	0.92	1	ggtgagggcgtgggCCAAttc
V$MIZ1	V$MIZ1.01	-347	-337	-	0.987	1	cacgcCCTCac
V$KLFS	V$GKLF.03	-346	-330	+	0.989	1	tgagggcGTGGgccaat
V$EGRF	V$EGR3.01	-345	-327	+	0.82	1	gaggGCGTgggccaattct
V$HASF	V$HAS.01	-344	-334	-	0.93	1	gccCACGccct
V$CLOX	V$CDP.02	-340	-318	+	0.949	1	cgtgggcCAATtctgcgcctcac
V$ESRR	V$ESRRA.03	-316	-294	+	0.912	1	gctgttaggcgcAAGGacatccc
V$SF1F	V$SF1.01	-309	-295	+	0.951	1	ggcgCAAGgacatcc
V$IRFF	V$IRF4.03	-307	-283	+	0.894	1	cgcaaggacatcccGAAAcacactc
V$GREF	V$GRE.01	-305	-287	-	0.872	0.894	gtgtttcgggatGTCCttg
V$NKXH	V$NKX25.05	-295	-277	-	0.99	1	gtcgtTGAGtgtgtttcgg
V$IRFF	V$IRF6.01	-293	-269	+	0.908	0.809	gaaacacactcaacGACAccagcag
V$CREB	V$BATF3.01	-287	-267	-	0.805	0.856	cgctGCTGgtgtcgttgagtg
V$PBXC	V$PBX3.01	-270	-254	+	0.973	1	agcgagacTGACagaag
V$TALE	V$TGIF.01	-266	-250	-	1	1	tccgcttctGTCAgtct
O$MTEN	O$HMTE.01	-257	-237	+	0.918	1	gaAGCGgatcgccagcgggag
V$AP2F	V$AP2.01	-250	-236	+	0.906	0.831	atcGCCAgcgggagc
V$ZICF	V$ZIC3.03	-250	-236	+	0.946	1	atcgcCAGCgggagc
V$E2FF	V$E2F6.01	-248	-232	+	0.928	1	cgccaGCGGgagcaaca
V$XBBF	V$RFX5.01	-248	-230	+	0.966	1	cgccagcgggAGCAacaac
O$XCPE	O$XCPE1.01	-245	-235	+	0.801	1	caGCGGgagca
V$MYBL	V$VMYB.02	-225	-205	-	0.995	1	cgaggcggctAACGgctcgcc
V$OVOL	V$OVOL1.01	-223	-209	+	0.843	1	cgagccGTTAgccgc
V$SP1F	V$SP4.02	-213	-197	-	0.883	1	gaggaaGGCGaggcggc
V$ETSF	V$ETV1.02	-211	-191	-	0.963	1	cgctgcgaGGAAggcgaggcg
V$EGRF	V$CKROX.01	-197	-179	-	0.96	1	gcgcGGGAggggcgctgcg
V$KLFS	V$KKLF.01	-196	-180	-	0.921	1	cgcgggaGGGGcgctgc
V$NDPK	V$NM23.01	-196	-180	-	0.894	0.846	cgCGGGaggggcgctgc
V$EGRF	V$WT1.01	-195	-177	-	0.932	0.953	gggcgCGGGaggggcgctg
V$ZF02	V$ZBTB7.03	-195	-173	+	0.942	1	cagcgCCCCtcccgcgccccggg
V$SP1F	V$GC.01	-194	-178	-	0.897	0.877	ggcgcgGGAGgggcgct
V$EGRF	V$EGR1.04	-193	-175	-	0.92	0.881	cggggcgcgGGAGgggcgc
V$MAZF	V$MAZ.01	-193	-181	-	0.934	1	gcggGAGGggcgc
V$ZF07	V$ZNF263.01	-193	-179	+	0.921	1	gcgcccCTCCcgcgc
V$E2FF	V$E2F6.01	-192	-176	-	0.966	1	ggggcGCGGgaggggcg
V$E2FF	V$E2F.03	-190	-174	-	0.913	1	ccgggGCGCgggagggg
O$XCPE	O$XCPE1.01	-189	-179	-	0.847	1	gcGCGGgaggg
O$TF2B	O$BRE.01	-184	-178	+	1	1	ccgCGCC
V$ETSF	V$ELK1.01	-182	-162	+	0.839	1	gcgccccgGGAAgcccgttcg
V$NFKB	V$NFKAPPAB50.01	-178	-164	+	0.833	1	cccGGGAagcccgtt
O$MTEN	O$HMTE.01	-177	-157	-	0.918	0.961	ggAGCCgaacgggcttcccgg
V$MYBL	V$VMYB.05	-174	-154	-	0.939	1	ggcggagccgAACGggcttcc
V$CREB	V$CREB.02	-154	-134	+	0.928	1	cttttcgacTGACgtcccggg
V$PBXC	V$PBX3.01	-153	-137	+	0.932	1	ttttcgacTGACgtccc
V$CREB	V$ATF1.01	-152	-132	-	0.831	1	cgcccgggACGTcagtcgaaa
V$CREB	V$CREB1.01	-151	-131	+	0.968	1	ttcgacTGACgtcccgggcga
V$E4FF	V$E4F.01	-146	-134	+	0.893	1	ctgACGTcccggg
V$NOLF	V$OLF1.01	-146	-124	+	0.821	1	ctgacgTCCCgggcgagcggggg
V$CTCF	V$CTCF.01	-142	-116	+	0.841	1	cgtcccgggcgagcGGGGgcgggcgcg
V$ZF02	V$ZNF300.01	-139	-117	-	0.993	1	gcgcccgCCCCcgctcgcccggg
V$BEDF	V$ZBED4.02	-135	-121	+	0.94	1	ggcgagcGGGGgcgg
V$EGRF	V$EGR1.03	-134	-116	+	0.977	1	gcgagcgGGGGcgggcgcg
V$KLFS	V$KKLF.01	-134	-118	+	0.94	1	gcgagcgGGGGcgggcg
O$XCPE	O$XCPE1.01	-132	-122	+	0.801	1	gaGCGGgggcg
V$KLFS	V$KLF6.01	-131	-115	+	0.991	1	agcgGGGGcgggcgcgt
V$SP1F	V$SP1.01	-131	-115	+	0.977	1	agcggGGGCgggcgcgt
V$E2FF	V$E2F4.01	-129	-113	+	0.973	1	cggggGCGGgcgcgtgg
V$NDPK	V$NM23.01	-129	-113	+	0.92	1	cgGGGGcgggcgcgtgg
V$NRF1	V$NRF1.01	-129	-113	-	0.829	1	ccacGCGCccgcccccg
V$PLAG	V$PLAG1.01	-129	-107	+	0.903	0.958	cgGGGGcgggcgcgtgggtgggc
V$AHRR	V$NXF_ARNT.01	-128	-104	+	0.931	1	gggggcgggcgCGTGggtgggccga
V$EGRF	V$WT1.01	-128	-110	+	0.928	0.953	gggggCGGGcgcgtgggtg
O$XCPE	O$XCPE1.01	-126	-116	+	0.855	1	ggGCGGgcgcg
V$ZF5F	V$ZF5.01	-126	-112	+	0.958	1	gggcggGCGCgtggg
V$EBOX	V$MAX.03	-125	-109	-	0.955	1	ccaccCACGcgcccgcc
V$HESF	V$HELT.01	-124	-110	-	0.922	1	caccCACGcgcccgc
V$EGRF	V$NGFIC.01	-122	-104	+	0.931	1	gggcGCGTgggtgggccga
V$GLIF	V$GLI3.02	-121	-105	-	0.968	1	cggcCCACccacgcgcc
V$EGRF	V$WT1.01	-120	-102	+	0.948	1	gcgcgTGGGtgggccgagc
V$KLFS	V$KLF2.01	-119	-103	+	0.987	1	cgcgtGGGTgggccgag
V$EGRF	V$EGR2.02	-118	-100	+	0.953	1	gcgTGGGtgggccgagccg
V$KLFS	V$BKLF.01	-117	-101	+	0.963	1	cgtGGGTgggccgagcc
V$NDPK	V$NM23.01	-117	-101	+	0.9	0.872	cgTGGGtgggccgagcc
V$SAL2	V$SALL2.01	-116	-106	+	0.955	1	gtggGTGGgcc
V$CTCF	V$CTCF.04	-110	-84	-	0.806	0.818	aatcgctggctgcagaCGGCtcggccc
V$ZF11	V$ZBTB3.01	-97	-87	+	0.997	1	tgcaGCCAgcg
V$CDEF	V$CDE.01	-67	-55	-	0.88	1	ggcgCGCGgtggt
V$E2FF	V$E2F2.01	-67	-51	-	0.926	1	cggggGCGCgcggtggt
V$E2FF	V$E2F2.01	-66	-50	+	0.943	1	ccaccGCGCgcccccgc
V$ZF5F	V$ZF5.01	-66	-52	-	0.967	1	gggggcGCGCggtgg
V$CDEF	V$CDE.01	-65	-53	-	0.87	1	ggggCGCGcggtg
V$KLFS	V$KLF6.01	-65	-49	-	0.898	1	agcgGGGGcgcgcggtg
V$SP1F	V$SP4.01	-65	-49	-	0.911	1	agcgggGGCGcgcggtg
V$ZF5F	V$ZF5.02	-65	-51	+	0.914	1	caccgCGCGcccccg
V$CTCF	V$CTCF.01	-64	-38	-	0.835	1	ggggcgggcggagcGGGGgcgcgcggt
V$EGRF	V$WT1.01	-64	-46	-	0.965	0.953	cggagCGGGggcgcgcggt
V$ZF5F	V$ZF5.01	-64	-50	-	0.96	1	gcggggGCGCgcggt
V$NRF1	V$NRF1.01	-63	-47	+	0.835	1	ccgcGCGCccccgctcc
V$ZF02	V$ZNF300.01	-63	-41	+	0.993	1	ccgcgcgCCCCcgctccgcccgc
V$KLFS	V$KKLF.01	-62	-46	-	0.92	1	cggagcgGGGGcgcgcg
V$ZF02	V$ZNF219.01	-61	-39	+	0.954	1	gcgcgCCCCcgctccgcccgccc
V$BEDF	V$ZBED4.02	-59	-45	-	0.927	1	gcggagcGGGGgcgc
V$GCF2	V$LRRFIP1.01	-59	-41	+	0.855	1	gcgCCCCcgctccgcccgc
O$XCPE	O$XCPE1.01	-58	-48	-	0.801	1	gaGCGGgggcg
V$BEDF	V$ZBED4.01	-54	-40	-	0.973	1	ggcGGGCggagcggg
V$SP1F	V$SP1.03	-54	-38	-	0.931	1	ggggcGGGCggagcggg
V$EGRF	V$EGR1.04	-53	-35	-	0.895	1	ggaggggcgGGCGgagcgg
V$E2FF	V$E2F4.01	-52	-36	-	0.973	1	gagggGCGGgcggagcg
V$NDPK	V$NM23.01	-52	-36	-	0.914	1	gaGGGGcgggcggagcg
V$BEDF	V$ZBED4.01	-50	-36	-	0.934	1	gagGGGCgggcggag
V$CTCF	V$CTCF.01	-50	-24	-	0.845	1	aagacgcgcccggaGGGGcgggcggag
V$KLFS	V$KLF6.01	-50	-34	-	0.9	1	cggaGGGGcgggcggag
V$SP1F	V$SP1.01	-50	-34	-	0.966	1	cggagGGGCgggcggag
V$EGRF	V$EGR1.02	-49	-31	-	0.892	1	gcccggagGGGCgggcgga
V$KLFS	V$KKLF.01	-47	-31	-	0.93	1	gcccggaGGGGcgggcg
V$MAZF	V$MAZ.01	-44	-32	-	0.904	1	cccgGAGGggcgg
V$ETSF	V$ELK1.02	-32	-12	-	0.945	1	gcgagcccGGAAaagacgcgc
V$AP1R	V$NFE2.01	-19	3	-	0.866	1	gaggcgggacTCAGcgcgagccc
V$E2FF	V$E2F1.01	-11	5	-	0.984	1	cggaGGCGggactcagc
V$SP1F	V$SP2.01	-9	7	-	0.923	1	ggcggaggcgGGACtca
V$EGRF	V$EGR1.02	-8	10	-	0.923	0.842	gccggcggAGGCgggactc
V$HDBP	V$HDBP1_2.01	0	18	+	0.892	1	cctccgCCGGctgtccggg
V$MYOD	V$MYOD.01	2	18	-	0.902	0.931	cccgGACAgccggcgga
V$ZF15	V$ZSCAN10.01	10	26	+	0.802	1	ctgtccgggTGCGcgcg
V$E2FF	V$E2F2.01	14	30	-	0.897	1	ggcgcGCGCgcacccgg
V$ZF5F	V$ZF5.01	14	28	+	0.966	1	ccgggtGCGCgcgcg
O$MTEN	O$HMTE.01	15	35	-	0.92	1	gcAGCGgcgcgcgcgcacccg
V$E2FF	V$E2F2.01	15	31	+	0.894	1	cgggtGCGCgcgcgccg
V$NRF1	V$NRF1.01	15	31	-	0.839	1	cggcGCGCgcgcacccg
V$ZF5F	V$ZF5.02	15	29	-	0.958	1	gcgcgCGCGcacccg
V$E2FF	V$E2F2.01	16	32	-	0.903	1	gcggcGCGCgcgcaccc
V$NRF1	V$NRF1.01	16	32	+	0.918	1	gggtGCGCgcgcgccgc
V$ZF5F	V$ZF5.01	16	30	+	1	1	gggtgcGCGCgcgcc
V$E2FF	V$E2F2.01	17	33	+	0.912	1	ggtgcGCGCgcgccgct
V$NRF1	V$NRF1.01	17	33	-	0.905	1	agcgGCGCgcgcgcacc
V$PAX9	V$PAX9.01	17	37	+	0.856	0.882	ggtgcgcgcgcgccGCTGcgg
V$ZF5F	V$ZF5.01	17	31	-	0.969	1	cggcgcGCGCgcacc
V$E2FF	V$E2F2.01	18	34	-	0.918	1	cagcgGCGCgcgcgcac
V$HESF	V$HES1.01	18	32	-	0.925	0.944	gcggcgcGCGCgcac
V$ZF5F	V$ZF5.02	18	32	+	0.977	1	gtgcgCGCGcgccgc
V$E2FF	V$E2F2.01	19	35	+	0.901	1	tgcgcGCGCgccgctgc
V$ZF5F	V$ZF5.02	19	33	-	0.903	1	agcggCGCGcgcgca
V$HESF	V$HES1.01	20	34	-	0.943	0.944	cagcggcGCGCgcgc
V$ZF5F	V$ZF5.01	20	34	+	0.963	1	gcgcgcGCGCcgctg
V$BARB	V$BARBIE.01	31	45	-	0.885	1	agaaAAAGccgcagc
V$CIZF	V$NMP4.01	35	45	-	0.976	1	agAAAAagccg
V$NACA	V$NACA1.01	40	52	-	0.967	1	aggcCAGAgaaaa
V$E2FF	V$E2F2.01	52	68	-	0.896	1	gaggaGCGCgcggcgga
V$EBOX	V$MYCMAX.03	52	68	+	0.941	1	tccgccgCGCGctcctc
V$E2FF	V$E2F2.01	53	69	+	0.88	1	ccgccGCGCgctcctcc
V$HESF	V$HES1.01	53	67	+	0.94	0.944	ccgccgcGCGCtcct
V$ZF5F	V$ZF5.01	53	67	-	0.956	1	aggagcGCGCggcgg
V$ZF5F	V$ZF5.02	54	68	+	0.906	1	cgccgCGCGctcctc
V$CDEF	V$CDE.01	55	67	+	0.87	1	gccgCGCGctcct
V$MAZF	V$MAZ.01	60	72	-	0.91	1	cgagGAGGagcgc
V$ZF07	V$ZNF263.01	60	74	+	0.932	1	gcgctcCTCCtcgtc
V$CTCF	V$CTCF.05	70	96	+	0.852	0.832	tcgtcccagcgctAGCGggcacgcggt
V$AHRR	V$AHRARNT.01	79	103	-	0.945	1	aaaaggaaccgCGTGcccgctagcg
V$EBOX	V$CMYC.02	83	99	-	0.952	1	ggaaccgCGTGcccgct
V$HESF	V$HELT.01	85	99	+	0.944	1	cgggCACGcggttcc
V$ETSF	V$SPIB.01	87	107	-	0.907	1	cgcaaaaaGGAAccgcgtgcc
V$E2FF	V$E2F.02	97	113	-	0.844	0.857	aaagctcgcAAAAagga
V$MYT1	V$MYT1L.01	103	115	-	0.95	0.909	ggaaAGCTcgcaa
V$LTFM	V$LACTOFERRIN.01	114	122	-	0.897	1	gGCACtcgg
